# Supplementary material for: A PCR-Based Method to Construct Lentiviral Vector Expressing Double Tough Decoy for miRNA Inhibition
Source: PLoS One. 2015 Dec 1;10(12):e0143864. doi: 10.1371/journal.pone.0143864 (PMC4666662; doi:10.1371/journal.pone.0143864)
Supplement: S1 File — (XLS) [file pone.0143864.s005.xls]

## Sheet: Program
dTuD_Primer_Design
Paste mature miRNA sequence (from 5' to 3') into the cell below
Primers will be automatically designed and shown below (from 5' to 3')
Primer 1:	GTATTCTGTGACCAGAATACTTC0ATCTCTTGACTCTC
Primer 2:	GAATATAGGAATCTATATTCGGCAGAT0CGGAACTTGA
Primer 3:	ACCGGTCTCTCTTC0ATCTCTTGTATTCTGTGACCAGA
Primer 4:	GTGGGTCTCATGGCAGAT0CGGGAATATAGGAATCTAT
User's Manual
Purpose of the Program	The dTuD_Primers_Design program provides instructions for automating the primer design for dTuD vector generation.
Program Requirements	Microsoft Excel 2007 or above is recommended.
Installing the program	The program is an Excel Macro.
Designing Primers	Step 1: Download miRNA mature sequence from database, i.e. miRBase. (For example: dre-miR-223 MIMAT0001290: UGUCAGUUUGUCAAAUACCCC)
	Step 2: Paste the mature sequence into the cell in grey. Important: Please use CAPITAL letter.
	Step 3: The primers will be automatically designed and showed
Attention	When you open this file, a yellow Message Bar appears with a shield icon and the Enable Content button. Please on the Message Bar, click Enable Content. Important: Please do not modify the Sheet 2.

## Sheet: Sheet2
	Mature miRNA sequence:	0
	Change U to T:	0
	MBS	0ATCT
	0ATCT
	TCTA0
	TCT10
	2C210
	23210
	23210
	232T0
	A3AT0
	AGAT0
	AGAT0
